# Supplementary material for: The Potential Role of Cytotoxic Immune Effectors in Induction, Progression and Pathogenesis of Amyotrophic Lateral Sclerosis (ALS)
Source: Cells. 2022 Oct 31;11(21):3431. doi: 10.3390/cells11213431 (PMC9656116; doi:10.3390/cells11213431)
Supplement: Supplementary file 1 [file cells-11-03431-s001.zip]

Archive with 1 entries (1 files):
- cells-1820423-supplementary.pdf
